# Supplementary material for: Frequency of Major Transmitted Integrase Resistance in Poland Remains Low Despite Change in Subtype Variability
Source: Viruses. 2024 Oct 11;16(10):1597. doi: 10.3390/v16101597 (PMC11512334; doi:10.3390/v16101597)
Supplement: Supplementary file 1 [file viruses-16-01597-s001.zip]

Archive with 1 entries (1 files):
- viruses-3232212-supplementary.pdf
